# Supplementary material for: The Perceived Impact of The First UK COVID-19 Lockdown on Companion Animal Welfare and Behaviour: A Mixed-Method Study of Associations with Owner Mental Health
Source: Int J Environ Res Public Health. 2021 Jun 7;18(11):6171. doi: 10.3390/ijerph18116171 (PMC8201214; doi:10.3390/ijerph18116171)
Supplement: Supplementary file 1 [file ijerph-18-06171-s001.zip]

Archive with 1 entries (1 files):
- ijerph-1246688-supplementary.pdf
